# Supplementary material for: ICEs Are the Main Reservoirs of the Ciprofloxacin-Modifying crpP Gene in Pseudomonas aeruginosa
Source: Genes (Basel). 2020 Aug 4;11(8):889. doi: 10.3390/genes11080889 (PMC7463715; doi:10.3390/genes11080889)
Supplement: Supplementary file 1 [file genes-11-00889-s001.zip]

Archive with 6 entries (6 files):
- Table_S2.docx
- Table_S1.docx
- Table_S4.docx
- Table_S6.docx
- Table_S5.docx
- Table_S3.docx
